# Supplementary material for: BICD Cargo Adaptor 1 (BICD1) Downregulation Correlates with a Decreased Level of PD-L1 and Predicts a Favorable Prognosis in Patients with IDH1-Mutant Lower-Grade Gliomas
Source: Biology (Basel). 2021 Jul 22;10(8):701. doi: 10.3390/biology10080701 (PMC8389329; doi:10.3390/biology10080701)
Supplement: Supplementary file 1 [file biology-10-00701-s001.zip]

Archive with 1 entries (1 files):
- biology-1274413-supplementary.pdf
